# Supplementary material for: Comparison of percutaneous nephrolithotripsy combined with retrograde intrarenal surgery and multi-tract percutaneous nephrolithotripsy for octopus stone: A propensity score-matching study
Source: Medicine (Baltimore). 2024 May 31;103(22):e38311. doi: 10.1097/MD.0000000000038311 (PMC11142782; doi:10.1097/MD.0000000000038311)
Supplement: Supplementary file 1 [file medi-103-e38311-s001.xlsx]

## Sheet: Sheet1
ID	Group（1=combined group,0=multiple channel group）	Age（years）	Weight(kg)	Height（m）	BMI(kg/m2)	Gender(1=male，0=female)	Creatinine (mg/dL)	Stone site(1=left,0=right)	Stone diameter（mm）	History of ESWL/URS(1=yes,0=no)	Comorbidities（Hypertension /Diabetes）(1=yes,0=no)	urine culture(1=positive,0=negative)	Stone CT density (HU)
1	1	66	46	1.7	15.917	1	100	1	30	0	0	1	623
2	1	61	55.1	1.58	22.0718	1	45	1	35	0	0	0	498
3	1	71	51	1.71	17.4413	1	26	1	31	0	0	0	1022
4	1	29	55	1.68	19.487	1	46	1	35	0	0	0	586
5	1	68	47	1.67	16.8525	1	37	0	24	0	1	0	749
6	1	54	68	1.7	23.5294	0	55	0	31	0	0	0	840
7	1	63	72.5	1.67	25.9959	1	50	1	15	0	0	1	742
8	1	51	43	1.57	17.4449	0	34	0	26	1	0	1	569
9	1	64	46	1.59	18.1955	0	43	0	32	0	0	0	861
10	1	61	82	1.62	31.2452	1	56	1	22	0	0	0	1171
11	1	37	58	1.72	19.6052	0	31	0	27	1	1	0	487
12	1	57	57	1.55	23.7253	1	55	0	25	0	0	0	632
13	1	42	51	1.64	18.9619	0	38	0	18	0	1	1	865
14	1	62	42	1.75	13.7143	1	58	1	23	0	0	0	655
15	1	57	47	1.59	18.591	1	52	1	24	0	0	0	781
16	1	50	64	1.55	26.6389	0	57	0	29	0	0	0	835
17	1	54	56	1.68	19.8413	1	51	1	32	0	1	1	389
18	1	66	43	1.7	14.8789	1	53	1	31	1	0	0	743
19	1	33	47	1.52	20.3428	0	51	0	33	0	0	0	853
20	1	51	62	1.63	23.3355	1	30	1	32	0	0	1	805
21	1	53	67	1.6	26.1719	0	54	0	26	0	0	1	975
22	1	53	64	1.71	21.8871	1	52	1	36	0	0	1	724
23	1	46	61	1.54	25.721	0	64	0	29	0	0	0	1228
24	1	37	69.2	1.62	26.3679	0	41	0	33	0	0	0	580
25	1	55	54	1.58	21.6311	1	35	1	31	0	0	0	336
26	1	61	53	1.75	17.3061	1	29	0	25	0	0	0	1037
27	1	51	46	1.48	21.0007	0	46	0	32	0	0	0	905
28	1	59	73	1.55	30.385	1	57	1	25	0	1	1	1119
29	1	62	57	1.65	20.9366	0	64	0	28	0	0	0	985
30	1	55	55	1.7	19.0311	1	118	1	28	0	0	0	491
31	1	54	49	1.7	16.955	1	48	1	34	0	0	1	725
32	1	50	47	1.64	17.4747	1	54	1	49	0	0	0	539
33	1	57	62	1.69	21.7079	0	50	0	23	0	1	1	658
34	1	48	55	1.67	19.721	0	34	0	23	0	0	0	1486
35	1	47	57	1.68	20.1956	1	51	1	31	0	0	1	888
36	1	64	62	1.65	22.7732	1	49	1	24	0	0	0	416
37	1	42	55	1.73	18.3768	0	74	0	23	0	0	0	425
38	1	49	31	1.55	12.9032	1	30	1	15	0	0	0	687
39	1	26	57	1.65	20.9366	1	65	1	23	0	0	0	793
40	1	53	45	1.72	15.2109	0	56	0	25	0	0	0	659
41	1	66	60	1.58	24.0346	0	49	0	30	0	0	0	586
42	1	46	75	1.65	27.5482	0	26	0	38	0	1	1	751
43	1	60	69	1.62	26.2917	1	53	1	26	0	0	1	582
44	1	42	67	1.68	23.7387	1	66	1	31	1	0	1	1246
45	1	50	60	1.57	24.3418	1	46	1	30	0	0	0	853
46	1	64	62	1.65	22.7732	0	60	0	40	0	1	0	785
47	1	57	83	1.61	32.0204	1	42	1	25	0	0	1	798
48	1	53	51	1.59	20.1733	0	50	0	27	0	0	0	854
49	1	58	51	1.57	20.6905	0	64	0	27	0	0	0	752
50	1	65	40	1.58	16.0231	1	109	1	29	0	0	0	558
51	1	51	65	1.6	25.3906	1	53	1	32	0	0	1	1179
52	1	62	60	1.72	20.2812	0	58	0	26	0	0	0	510
53	1	51	46	1.55	19.1467	0	65	0	28	0	1	1	480
54	1	48	62	1.62	23.6244	1	47	1	21	1	0	0	580
55	1	47	78	1.75	25.4694	1	62	1	30	0	0	0	670
56	1	48	64.5	1.59	25.5132	0	51	0	37	0	0	1	631
57	1	36	51	1.55	21.2279	0	48	0	27	0	0	1	780
58	1	65	67	1.68	23.7387	1	45	1	28	0	0	0	570
59	1	54	70	1.71	23.939	1	48	1	38	0	1	1	845
60	1	47	52	1.52	22.5069	0	36	0	30	0	0	0	753
61	1	56	55	1.63	20.7008	0	65	0	28	0	0	1	724
62	1	59	60	1.6	23.4375	1	54	1	36	0	0	1	728
63	1	48	65	1.7	22.4913	1	47	1	40	0	0	0	574
64	1	45	60	1.5	26.6667	1	56	0	37	0	0	0	438
65	1	52	58	1.6	22.6562	0	67	0	32	0	0	0	1225
66	1	65	45	1.58	18.026	1	48	1	31	0	0	0	892
67	1	58	74	1.75	24.1633	0	45	0	34	0	0	0	1119
68	1	55	53	1.48	24.1965	1	52	1	22	0	0	0	758
69	1	63	58	1.55	24.1415	0	65	0	23	0	0	1	751
70	1	70	63	1.65	23.1405	0	58	0	26	0	0	0	592
71	1	43	95	1.7	32.872	1	55	1	36	0	1	0	654
72	1	53	50	1.7	17.301	0	63	0	28	0	0	0	812
73	1	39	62	1.6	24.2188	1	70	1	37	0	0	1	1168
74	1	28	49	1.65	17.9982	0	43	0	37	1	0	0	788
75	1	48	60	1.65	22.0386	1	53	0	23	0	0	1	743
76	1	36	61	1.65	22.4059	1	39	1	25	0	1	1	801
77	1	52	68	1.56	27.9421	1	28	1	36	0	0	0	651
78	1	61	70	1.7	24.2215	1	100	0	24	0	0	0	491
79	1	62	64	1.55	26.6389	0	36	0	25	0	0	0	726
80	1	68	55	1.56	22.6003	1	52	1	23	0	0	1	498
81	1	59	68	1.7	23.5294	1	61	1	26	0	0	0	649
82	1	55	60.2	1.58	24.1147	0	62	0	22	0	0	0	586
83	1	48	68	1.65	24.977	0	68	0	26	0	1	0	625
84	1	43	49	1.63	18.4425	0	40	0	38	0	0	0	1221
85	1	49	82	1.65	30.1194	1	55	1	27	0	0	0	741
86	1	69	65	1.52	28.1337	1	48	1	35	0	0	1	682
87	1	70	50	1.6	19.5312	1	43	1	37	0	0	0	871
88	1	59	51	1.6	19.9219	0	49	0	32	0	1	1	469
89	0	64	55	1.68	19.487	0	69	0	26	0	0	0	862
90	0	38	53	1.58	21.2306	0	70	0	26	0	0	0	741
91	0	54	66	1.55	27.4714	0	53	0	28	0	0	0	637
92	0	60	47	1.66	17.0562	1	64	1	32	0	0	0	618
93	0	49	54	1.45	25.6837	1	38	1	23	0	0	1	594
94	0	64	61	1.58	24.4352	1	54	1	21	0	0	0	686
95	0	28	52	1.55	21.6441	0	60	0	29	0	0	0	736
96	0	52	59	1.65	21.6713	1	49	1	24	1	0	1	529
97	0	48	53	1.72	17.9151	1	64	1	21	0	0	1	533
98	0	52	55	1.67	19.721	0	28	0	22	0	0	1	315
99	0	75	54	1.64	20.0773	1	52	1	24	0	1	0	258
100	0	58	55	1.65	20.202	0	64	0	27	1	0	0	632
101	0	43	57	1.52	24.6711	1	31	1	19	0	0	0	725
102	0	61	48	1.48	21.9138	0	38	0	26	0	0	1	528
103	0	71	47	1.65	17.2635	1	38	1	29	1	0	1	428
104	0	46	64	1.71	21.8871	1	104	1	30	0	0	0	234
105	0	45	42	1.51	18.4202	0	50	0	25	0	0	0	491
106	0	42	60	1.55	24.974	0	68	0	33	0	0	0	223
107	0	29	52	1.62	19.8141	1	55	1	24	0	0	0	423
108	0	36	53	1.58	21.2306	0	52	0	21	0	0	1	531
109	0	52	49	1.68	17.3611	1	56	0	21	0	0	1	294
110	0	44	46	1.65	16.8962	0	37	0	23	0	0	1	823
111	0	35	54	1.68	19.1327	1	68	1	31	0	1	0	715
112	0	45	57	1.53	24.3496	0	62	0	23	0	0	0	623
113	0	64	81	1.55	33.7149	1	49	1	21	0	0	0	625
114	0	31	74	1.61	28.5483	0	43	0	25	1	0	1	430
115	0	38	57	1.59	22.5466	1	88	1	27	0	0	0	338
116	0	38	53	1.54	22.3478	0	66	0	25	0	0	0	526
117	0	43	57	1.49	25.6745	1	63	1	24	0	0	0	319
118	0	50	65	1.6	25.3906	0	65	0	28	1	0	0	530
119	0	68	62	1.65	22.7732	1	37	1	29	0	0	1	400
120	0	55	54	1.56	22.1893	0	69	0	22	1	0	0	225
121	0	52	73	1.62	27.8159	1	54	1	23	0	0	0	327
122	0	56	68	1.75	22.2041	1	38	1	23	0	1	1	527
123	0	37	77	1.63	28.9811	1	51	1	26	0	0	0	829
124	0	68	72	1.56	29.5858	0	65	0	29	0	0	0	932
125	0	62	66	1.68	23.3844	1	54	1	23	0	0	1	426
126	0	49	65	1.71	22.2291	0	56	0	27	0	0	0	528
127	0	43	74	1.52	32.0291	1	65	1	21	0	0	0	221
128	0	57	65.4	1.63	24.6152	0	44	0	21	0	1	1	630
129	0	66	56	1.61	21.6041	1	37	1	29	0	0	1	837
130	0	63	69	1.72	23.3234	1	47	1	26	0	0	1	727
131	0	65	58	1.5	25.7778	1	51	1	32	0	0	1	728
132	0	37	65	1.62	24.7676	0	47	0	23	0	1	0	838
133	0	69	72.3	1.58	28.9617	0	69	0	22	0	0	0	230
134	0	54	65	1.59	25.711	0	57	0	34	0	0	0	328
135	0	38	58	1.48	26.4792	1	75	1	25	0	0	0	736
136	0	51	65	1.58	26.0375	1	39	1	30	0	0	0	440
137	0	65	64	1.65	23.5078	0	40	1	23	0	0	0	537
138	0	54	70	1.73	23.3887	0	52	0	26	0	0	0	332
139	0	56	53	1.57	21.5019	0	46	0	26	1	0	1	531
140	0	65	63	1.65	23.1405	0	39	0	26	0	0	0	434
141	0	44	59	1.65	21.6713	1	63	1	20	0	0	1	622
142	0	37	67	1.61	25.8478	1	83	1	31	0	0	0	723
143	0	47	88	1.72	29.7458	1	48	1	30	0	0	1	526
144	0	51	56	1.56	23.0112	0	33	0	27	0	1	0	236
145	0	47	52	1.71	17.7832	1	60	1	23	0	0	1	628
146	0	69	61	1.55	25.3902	1	51	1	25	0	0	0	337
147	0	57	62	1.56	25.4767	0	55	0	20	0	0	0	437
148	0	42	68	1.7	23.5294	0	71	0	26	0	0	0	523
149	0	39	65	1.58	26.0375	1	49	1	25	0	0	0	625
150	0	40	55	1.52	23.8054	0	51	0	24	0	0	1	336
151	0	52	78	1.63	29.3575	0	75	0	26	0	0	0	624
152	0	46	73	1.66	26.4915	0	56	1	24	0	0	1	425
153	0	39	59	1.52	25.5367	1	52	1	26	0	1	0	823
154	0	63	69	1.56	28.3531	0	70	0	29	0	0	1	926
155	0	83	70	1.68	24.8016	0	48	0	29	1	0	0	922
156	0	48	66	1.6	25.7812	1	64	1	40	0	0	0	726
157	0	33	64	1.61	24.6904	0	53	0	34	0	1	0	438
158	0	60	48	1.59	18.9866	1	40	1	20	0	0	1	287
159	0	51	54	1.62	20.5761	0	67	0	24	0	0	0	535
160	0	55	60	1.6	23.4375	1	63	1	30	0	0	0	379
161	0	71	59	1.54	24.8777	0	53	0	24	0	0	0	532
162	0	49	64.6	1.6	25.2344	0	47	0	34	0	0	1	426
163	0	51	61	1.56	25.0657	1	56	1	34	0	0	0	526
164	0	52	52	1.52	22.5069	1	50	1	39	0	0	0	288
165	0	56	48	1.66	17.4191	0	44	0	30	0	0	0	632
166	0	52	63	1.63	23.7118	1	61	1	34	1	0	0	223
167	0	70	75	1.71	25.6489	1	65	1	25	0	0	0	421
168	0	48	62	1.58	24.8358	0	73	0	25	0	0	1	529
169	0	64	63	1.7	21.7993	1	48	1	24	0	0	0	324
170	0	53	71	1.7	24.5675	0	56	0	28	0	1	0	421
171	0	40	76	1.67	27.2509	1	62	1	25	0	0	1	522
172	0	67	53	1.54	22.3478	0	66	1	28	1	0	0	624
173	0	63	55	1.61	21.2183	0	50	0	33	0	0	0	227
174	0	53	57	1.62	21.7193	0	89	0	32	0	0	0	619
175	0	47	69	1.5	30.6667	1	80	1	26	0	0	1	726
176	0	56	54	1.67	19.3625	1	53	1	26	0	0	0	729
177	0	50	78	1.75	25.4694	1	51	1	26	0	1	0	630
178	0	44	52	1.68	18.424	0	55	0	25	0	0	0	525
179	0	61	66	1.53	28.1943	0	64	0	23	0	0	0	433
180	0	65	54	1.66	19.5965	1	45	1	23	0	0	1	424
181	0	73	59	1.62	22.4813	0	26	0	28	0	0	0	621
182	0	48	65	1.56	26.7094	1	46	1	25	0	0	0	521
183	0	56	54	1.69	18.9069	0	37	0	28	0	0	1	423
184	0	62	47	1.58	18.8271	1	55	1	24	0	0	1	1021
185	0	66	47	1.46	22.0492	0	44	0	25	0	0	0	1023
186	0	50	58	1.56	23.833	1	34	1	25	0	0	1	1121
187	0	62	49	1.62	18.6709	1	52	1	24	0	0	0	825
188	0	53	64.8	1.6	25.3125	1	59	1	28	0	0	1	527
189	0	53	70	1.64	26.0262	0	53	1	29	0	0	0	486
190	0	51	69	1.6	26.9531	1	55	1	22	0	1	0	338
191	0	55	64	1.52	27.7008	1	54	1	32	0	0	0	606
192	0	64	68	1.52	29.4321	0	55	0	36	1	0	0	517
193	0	45	72	1.66	26.1286	1	57	1	27	0	0	0	555
194	0	26	69	1.63	25.9701	1	58	1	28	0	0	1	718
195	0	46	63	1.72	21.2953	1	47	1	24	0	1	0	496
196	0	37	55	1.58	22.0317	0	64	0	23	0	0	1	511
197	0	55	72	1.71	24.623	0	42	0	24	0	0	0	524
198	0	44	82	1.78	25.8806	1	60	1	26	0	0	0	561
199	0	34	71	1.69	24.8591	0	52	0	24	0	0	0	521
200	0	43	82	1.75	26.7755	1	53	1	20	0	0	0	700
201	0	56	63	1.69	22.0581	0	49	0	31	0	0	0	485
202	0	31	55	1.67	19.721	1	46	1	34	0	0	1	644
203	0	55	71	1.74	23.4509	0	54	1	20	0	0	0	535
204	0	38	62	1.69	21.7079	1	57	1	21	0	0	0	406
205	0	58	60	1.62	22.8624	0	81	0	22	0	0	0	670
206	0	52	78	1.68	27.6361	1	74	1	24	0	0	0	632
207	0	57	81	1.78	25.565	0	57	0	26	0	0	0	531
208	0	51	54	1.58	21.6311	0	53	0	31	0	1	1	477
209	0	56	83.5	1.67	29.9401	1	57	1	24	0	0	0	568
210	0	51	84	1.63	31.6158	0	65	0	30	0	0	0	506
211	0	30	50	1.59	19.7777	1	62	1	23	0	0	0	442
212	0	50	60	1.6	23.4375	0	54	0	21	0	1	1	610
213	0	61	57	1.58	22.8329	1	85	1	25	0	0	0	656
214	0	64	51.5	1.5	22.8889	0	84	0	26	0	0	0	730
215	0	41	59	1.65	21.6713	1	50	1	23	0	0	0	482
216	0	35	39	1.56	16.0256	0	60	0	22	1	0	0	561
217	0	29	81	1.67	29.0437	0	57	0	24	0	0	0	624
218	0	46	61	1.55	25.3902	0	51	0	21	0	0	1	666
219	0	57	60	1.65	22.0386	1	59	1	28	0	0	0	505
220	0	64	50	1.5	22.2222	1	39	1	34	0	0	0	622
221	0	52	57	1.58	22.8329	0	40	0	35	0	0	0	602
222	0	48	60.7	1.7	21.0035	1	61	1	23	0	0	1	501
223	0	54	60	1.57	24.3418	0	60	0	20	1	0	0	573
224	0	50	47	1.67	16.8525	1	50	1	21	0	1	0	607
225	0	34	47	1.55	19.563	0	57	0	23	0	0	0	601
226	0	51	58	1.6	22.6562	0	60	1	22	0	0	1	477
227	0	49	62.5	1.62	23.815	0	60	0	31	0	0	0	472
228	0	74	55	1.5	24.4444	1	50	1	28	0	0	0	584
229	0	30	70	1.7	24.2215	0	47	0	24	0	1	0	625
230	0	65	49.5	1.5	22	1	58	1	26	0	0	1	552
231	0	56	55	1.68	19.487	0	62	0	21	0	0	0	704
